# Supplementary material for: Hidden prevalence of deletion-inversion bi-alleles in CRISPR-mediated deletions of tandemly arrayed genes in plants
Source: Nat Commun. 2023 Oct 25;14:6787. doi: 10.1038/s41467-023-42490-1 (PMC10600118; doi:10.1038/s41467-023-42490-1)
Supplement: Supplementary file 3 — Supplementary Data 1 [file 41467_2023_42490_MOESM3_ESM.xlsx]

## Sheet: Supplementary Data 1
gRNA (crRNA) name	Target sequence (5’-3’)	Target site	Gene ID
gRNA-Pep2	TGTAATGTAGGAGGAACAAGAGG	AtPROPEP2	AT5G64890
gRNA-Pep3	CCTTTTCCTGAACTTGGCGTAGG	AtPROPEP3	AT5G64905
gRNA-Pep8	GACGTTGTGTCAACAAGGGGCGG	AtPROPEP8	AT5G09976
gRNA-Pep5	GTTAGCTCGGGAAAACGAGGTGG	AtPROPEP5	AT5G09990
gRNA-Pep6.1	CATAGTTTAGGAATTAAACGTGG	AtPROPEP6	AT2G22000
gRNA-Pep6.2	GGTCGTCCTGAGCTATAAGGTGG
gRNA-MC7	GAGATCGTAGAAGTAGGCGAGGG	AtMC7	AT1G79310
gRNA-MC4	TGAACGGTACGGCTTCTCCGAGG	AtMC4	AT1G79340
gRNA-CHI1	CAAGGAAACTTTAACAAGTGAGG	AtCHI1	AT2G43570
gRNA-CHI6	GTTGTGTGAAGAAATGAAGAAGG	AtCHI6	AT2G43620
gRNA-L1	CGACTTACACCATAGAACACCGG	AT5G45240	AT5G45240
gRNA-L2	TCAATCTCCAACTAGCCAGTAGG
gRNA-L3	TTAGCAGAGAGAGCGTTGCAGGG
gRNA-R10	CATTATTTATGCCTTTTCGACGG	AtRRS1	AT5G45260
gRNA-R9	AGTCAGATATGATATGAGGAGGG
gRNA-R8	GCTTAATGTGACTTTTTCAATGG
gRNA-R7	TGCGCTTACAAGTTCACGCATGG
gRNA-R6	TATCTGAGCATAACCATCCACGG
gRNA-R5	TCCACGGCCCACTAAACGCAAGG
gRNA-R4	GCCTTGCGTTTAGTGGGCCGTGG
gRNA-R3	GCGAGAGCCTTGCGTTTAGTGGG
gRNA-R2	TATGGCTCAGCAGATGGAGGAGG
gRNA-R1	GTGGAGGAGGAAGGCAAGTGGGG
crRNA-L1	TTTGTGAACGCATCACTAAACGGCCCC	AT5G45240	AT5G45240
crRNA-L2	TTTCCAGCTTTGTGAACGCATCACTAA
crRNA-L3	TTTCCCAATCCAGCTTCCTACTGGCTA
crRNA-L4	TTTGCCGTTAGCAGAGAGAGCGTTGCA
crRNA-R7	TTTCACAATTGGTCATGATTTCGCGCT	AtRRS1	AT5G45260
crRNA-R6	TTTGTTGATGAGTTCCTGTTGCAATAC
crRNA-R5	TTTGTATTGCAACAGGAACTCATCAAC
crRNA-R4	TTTACAAAGCTGCAGTATTCTGCTTAA
crRNA-R3	TTTAGTGGGCCGTGGATGGTTATGCTC
crRNA-R2	TTTGGAAGACTCTAGATGAGGCAGAGG
crRNA-R1	TTTCCAGGAGGAGTGGAGGAGGAAGGC
gRNA-PEPR1.1	GTGCGCTATACCATAGCTCTTGG	OsPEPR1	Os08g0446200
gRNA-PEPR1.2	TAGCCCTTCTTTCTCTGTCTAGG
gRNA-PEPR2.1	ATCCGCTACAGCATAGCTCTTGG	OsPEPR2	Os08g0446400
gRNA-PEPR2.2	GCTCAAACTACAACACAATGGGG
gRNA-PEP1	AGCGGCAATGGATCGGGTCGAGG	OsPROPEP1	Os04g0638700
gRNA-PEP2	CCGCCATCCTTCCTGATCGGCGG	OsPROPEP2	Os08g0172800
gRNA-PEP3	TCCTCCCGGCTCACCTCCTGCGG	OsPROPEP3	Os08g0173300
gRNA-PEP4	ATTCCAGGAAGGAACAGCCATGG	OsPROPEP4	Os08g0173600
gRNA-PEP5	GGGGATCAGGAACGGCGCCAAGG	OsPROPEP5	Os08g0173200
gRNA-PEP6	TCCTCCCGGCGCACCTCCTGCGG	OsPROPEP6	Os08g0173000
gRNA-PEP7	GCCGGCCAGTGCCATGAAGGAGG	OsPROPEP7	Os08g0173400
gRNA-L4	TTTAGTATGCATTACTGTGATGG	AT5G45290	AT5G45290
gRNA-L5	TTATACTAAGTCACAAAGCGAGG
gRNA-L1	GATAGTTGAAGGCGATCATGAGG	AT5G47980	AT5G47980
gRNA-L2	GATCTTCTTCTACAACCTCGCGG
gRNA-R1	GAAAGGAAACAGCACAAATGTGG	AtTHAS	AT5G48010
gRNA-R2	TGAACGTTCCCATTATTTCCTGG
