# Supplementary material for: Hidden prevalence of deletion-inversion bi-alleles in CRISPR-mediated deletions of tandemly arrayed genes in plants
Source: Nat Commun. 2023 Oct 25;14:6787. doi: 10.1038/s41467-023-42490-1 (PMC10600118; doi:10.1038/s41467-023-42490-1)
Supplement: Supplementary file 4 — Supplementary Data 2 [file 41467_2023_42490_MOESM4_ESM.xlsx]

## Sheet: Supplementary Data 2
Primer name	Primer Sequence (5’-3’)	Application
Primers used for TAIL-PCR
mLAD1	GCTCACGATGGACTGCTGAGTGGCACCTG(G/C/A)N(G/C/A)NNGGAA	Pre-amplification
mLAD2	GCTCACGATGGACTGCTGAGTGGCACCTG(G/C/T)N(G/C/T)NNCCTT
mLAD3	GCTCACGATGGACTGCTGAGTGGCACCTG(C/T/A)N(C/T/A)NNAACC
mLAD4	GCTCACGATGGACTGCTGAGTGGCACCTG(G/T/A)N(G/T/A)NNTTGG
AC0	GAGCTCACGATGGACTGC
LB-0a	ATGTGGCGTTTGGCTTTAGGTAGG
RB-0a	CGAAACAGCCGGTAAGCTTTGC
LB-1a	CGATGGACTGCTGAGTGGCACCTGCCGATGACGAATGTTGGACTATAG	Primary Tail-PCR
RB-1a	CGATGGACTGCTGAGTGGCACCTGCTGTTCTGTATACACTATAAAGCGG
LB-2a	TTGGATTGGTTCTATAAAGCCACGACG	Secondary Tail-PCR
RB-2a	GGAGTTAGCTAGGATATGATCAAAGTATTTAGC
AC1	CGATGGACTGCTGAGT	Primary and Secondary Tail-PCR
Primers used for genotyping
Pep123-Fw1	GTCATCCAAAGCCACTAGC	AtPROPEP1/2/3
Pep123-Rev1	CGTCAGTCGTCACCATTTAC
Pep123-Rev2	CGACCTGAACTAGGCTTTTC
RT-Fw	ATGGAGAAATCAGATAGACGAAG
RT-Rev	CTAATTATGTTGGCCAGGACG
1k-LB-Fw	ACTTCAACAACATTGTGATAGGC
1k-RB-Rev	CTTTTTTCGTCGCCACTGG
Pep123-Fw2	CTCAGAAATGGAGAAGATAACGG
Pep4578-Fw1	CCCTTTTCAATTCTTGAACGAAG	AtPROPEP4/5/7/8
Pep4578-Rev1	GCGTCAAACCAAGACAGATG
Pep4578-Rev2	ATATAGCAGTTGAAAACGGGTG
Pep4578-Fw2	GCTATATATACACCTACCCCTCG
Pep6-Fw	GAAGAAGAGAGAAGAAGTAGAAGAG	AtPROPEP6
Pep6-Rev	ACAACAAGAAGATCCACACG
MCs-Fw1	CCACCGGAAACAGGGGAAG	AtMC4/5/6/7
MCs-Rev1	TCCCTGTTTGCTGCTTGAGA
MCs-Rev2	ACAGAATCCCTCGGTCAGGA
MCs-Fw2	GAAAAAGGCGGTGCTTATTG
CHIs-Fw1	GCCTTTGTAAGCTAACTTTGGAGG	AtCHI1/2/3/4/5/6
CHIs-Rev1	GATCTGATCTATGACCGACATGG
CHIs-Rev2	TCCAGCTCTCTTGGAACTACAAC
CHIs-Fw2	ATTTCCGACTTTGCTCATGATACC
L-Fw1	GAAGAAACCAAGCAACCCG	AT5G45240 AtRPS4 AtRRS1
L-Rev1	TATCTTATCAGTGGCGATTGTGG
L-Fw2	CCACAATCGCCACTGATAAG
L-Rev2	ACAAGAAATGAGCAGGCAAAG
L-Fw3	CTGCAATAGAGGAAGTTCCAC
L-Rev3	CCAATATACACCAAAGTCAAACCAG
R-Fw1	TTTGAGTGGTTGAATGTCCAATG
R-Rev1	AGCAGAGAGTAGAATAAAGCG
R-Fw2	CCCAACTTCCTTTAAGCCTAGAG
R-Rev2	GCCCAGATATCAGGGTCATTTC
R-Fw3	GTTGGATGCAGGAAGAAGAAAC
R-Rev3	CATAAATCCTTGGATCTCACTGG
PEPR1-Fw	GGCCATATATCCAAAGGTGC	OsPEPR1/2
PEPR1-Rev	TCCTTGCTGACCAGACAAAG
PEPR2-Rev	GGACATCAATATGGTGACCC
PEPs-Fw1	CAAAAACAAAGGGAGTAGCTTG	OsPROPEP2/3/4/5/6/7
PEPs-Rev1	GGAAGAACAAGCAGCATTTCC
PEPs-Fw2	CTGGGCATTAGCTCGAAG
PEPs-Rev2	AGGCATGATATTTGGTAATCTGC
PEPs-Fw3	CTATCCACCTCGCTCGAAG
PEPs-Rev3	CTGTCAAACAAGCCTCGG
PEPs-Rev4	TGGAACTTGAATATGCAAGACC
PEPs-Rev5	CCTGCAGATTCTCGGTCAC
PEPs-Rev6	TCGCTCAATTGAGCACCTAG
R-Fw4	GTGCGTAAGTGATCAAATTATGG	AtRRS1 AT5G45275 AT5G45276 AT5G45277 AT5G45280 AT5G45290
R-Rev4	GGAAACAATGCCAGTGTACG
Ex-Fw1	TGTGGAATTCATGATGACAAGG
Ex-Rev1	CGGTCTCCCTACTAACAGC
TH-L-Fw	TCAATGGTGTCGTTCAATGAG	AT5G47980 AtTHAS
TH-L-Rev	TGGTGCGAGTGTCGGAATC
TH-R-Fw	ACCTTCTTTGCGGTAAGAGG
TH-R-Rev	CTTAGTTAAAACAATGGGCGG
