# Supplementary material for: Hidden prevalence of deletion-inversion bi-alleles in CRISPR-mediated deletions of tandemly arrayed genes in plants
Source: Nat Commun. 2023 Oct 25;14:6787. doi: 10.1038/s41467-023-42490-1 (PMC10600118; doi:10.1038/s41467-023-42490-1)
Supplement: Supplementary file 6 — Source Data [file 41467_2023_42490_MOESM6_ESM.zip]

Archive with 9 entries (9 files):
- Uncropped gels for Figure 1f.pdf
- Uncropped gels for Figure 2c.pdf
- Uncropped gels for Figure 3a.pdf
- Uncropped gels for Figure 3b.pdf
- Uncropped gels for Supplementary Figure 1a.pdf
- Uncropped gels for Supplementary Figure 2a.pdf
- Uncropped gels for Supplementary Figure 2c.pdf
- Uncropped gels for Supplementary Figure 3a.pdf
- Uncropped gels for Supplementary Figure 5b.pdf
